# Supplementary material for: Effects of Visual Art Therapy on Positive Symptoms, Negative Symptoms, and Emotions in Individuals with Schizophrenia: A Systematic Review and Meta-Analysis
Source: Healthcare (Basel). 2024 Jun 6;12(11):1156. doi: 10.3390/healthcare12111156 (PMC11171575; doi:10.3390/healthcare12111156)
Supplement: Supplementary file 1 [file healthcare-12-01156-s001.zip]

Archive with 1 entries (1 files):
- healthcare-2970463-supplementary.pdf
